# Supplementary material for: Nerve Enlargement in Patients with INF2 Variants Causing Peripheral Neuropathy and Focal Segmental Glomerulosclerosis
Source: Biomedicines. 2025 Jan 8;13(1):127. doi: 10.3390/biomedicines13010127 (PMC11763285; doi:10.3390/biomedicines13010127)
Supplement: Supplementary file 1 [file biomedicines-13-00127-s001.zip]

Archive with 5 entries (5 files):
- R1 by HT supplementary Figures.pdf
- R1 by HT Supplementary Tables S1-S2-S5.pdf
- R1 Ht  Supplementary Tables S3.pdf
- R1 Ht  Supplementary Tables S4.pdf
- R3 by Supplementary References Dec 31 2024.pdf
